# Supplementary material for: Biographical continuation: recovery of stroke survivors and their family caregivers in Taiwan
Source: Prim Health Care Res Dev. 2024 Jan 5;25:e2. doi: 10.1017/S1463423623000610 (PMC10790715; doi:10.1017/S1463423623000610)
Supplement: Supplementary file 1 [file phcsup.zip]

Archive with 2 entries (2 files):
- S1463423623000610sup001.docx
- S1463423623000610sup002.docx
